# Supplementary material for: MIL-100(Fe) Sub-Micrometric Capsules as a Dual Drug Delivery System
Source: Int J Mol Sci. 2022 Jul 12;23(14):7670. doi: 10.3390/ijms23147670 (PMC9324886; doi:10.3390/ijms23147670)
Supplement: Supplementary file 1 [file ijms-23-07670-s001.zip]

Archive with 1 entries (1 files):
- ijms-1765334-supplementary.pdf
